# Supplementary material for: Comparing genomic variant identification protocols for Candida auris
Source: Microb Genom. 2023 Apr 12;9(4):mgen000979. doi: 10.1099/mgen.0.000979 (PMC10210944; doi:10.1099/mgen.0.000979)
Supplement: Supplementary material 2 [file mgen-9-979-s002.xlsx]

## Sheet: Table S1
BLIND_ID	CLADE	Country	Original_ID	Bio_project	NCBI_Accession	Comments	Instrument	GC	Total sequences	Read length	Coverage	Lane1/Read1	Lane1/Read2	Lane2/Read1	Lane2/Read1
TestID-CA01	Clade II	South Korea	B11808	PRJNA595978	SAMN13354599		HiSeq2500	43	4158829	251	167.019	TestID-CA04_L001_R1.fastq.gz	TestID-CA04_L001_R2.fastq.gz	TestID-CA04_L002_R1.fastq.gz	TestID-CA04_L002_R2.fastq.gz
TestID-CA02	Clade IV	Colombia	B11778	PRJNA470683	SAMN09111975		HiSeq2500	42	3837166	251	154.101	TestID-CA08_L001_R1.fastq.gz	TestID-CA08_L001_R2.fastq.gz
TestID-CA03	Clade I	Pakistan	B11096	PRJNA328792	SAMN05379575		HiSeq2500	43	7426909	251	298.265	TestID-CA18_L001_R1.fastq.gz	TestID-CA18_L001_R2.fastq.gz	TestID-CA18_L002_R1.fastq.gz	TestID-CA18_L002_R2.fastq.gz
TestID-CA04	Clade I	India	B11209	PRJNA328792	SAMN05379598		HiSeq2500	43	6982979	251	280.436	TestID-CA19_L001_R1.fastq.gz	TestID-CA19_L001_R2.fastq.gz
TestID-CA05	Clade III	South Africa	B11221	PRJNA328792	SAMN05379609		HiSeq2500	43	3118011	251	125.219	TestID-CA01_L001_R1.fastq.gz	TestID-CA01_L001_R2.fastq.gz	TestID-CA01_L002_R1.fastq.gz	TestID-CA01_L002_R2.fastq.gz
TestID-CA06	Clade IV	Venezuela	B11245	PRJNA328792	SAMN05379621		HiSeq2500	43	2970982	251	119.315	TestID-CA09_L001_R1.fastq.gz	TestID-CA09_L001_R2.fastq.gz	TestID-CA09_L002_R1.fastq.gz	TestID-CA09_L002_R2.fastq.gz
TestID-CA07	Clade I	NJ002/USA	B12419	PRJNA493622	SAMN10139497		MiSeq v2	44	2543926	251	102.164	TestID-CA20_L001_R1.fastq.gz	TestID-CA20_L001_R2.fastq.gz	TestID-CA20_L002_R1.fastq.gz	TestID-CA20_L002_R2.fastq.gz
TestID-CA08	Clade I	NY020/USA	B12428	PRJNA493622	SAMN10139492	Same patient NY020, Isolate from Blood	MiSeq v2	44	1737198	251	69.7659	TestID-CA21_L001_R1.fastq.gz	TestID-CA21_L001_R2.fastq.gz	TestID-CA21_L002_R1.fastq.gz	TestID-CA21_L002_R2.fastq.gz
TestID-CA09	Clade I	NY020/USA	B12444	PRJNA493622	SAMN10139482	Same patient NY020, Isolate from Scalp	HiSeq2500	43	3278951	251	131.683	TestID-CA22_L001_R1.fastq.gz	TestID-CA22_L001_R2.fastq.gz	TestID-CA22_L002_R1.fastq.gz	TestID-CA22_L002_R2.fastq.gz
TestID-CA10	Clade II	NY003/USA	B12043	PRJNA493622	SAMN10139530		MiSeq v2	43	1494411	251	60.0155	TestID-CA05_L001_R1.fastq.gz	TestID-CA05_L001_R2.fastq.gz	TestID-CA05_L002_R1.fastq.gz	TestID-CA05_L002_R2.fastq.gz
TestID-CA11	Clade II	South Korea	B11809	PRJNA595978	SAMN13354598		HiSeq2500	43	3703289	251	148.724	TestID-CA06_L001_R1.fastq.gz	TestID-CA06_L001_R2.fastq.gz	TestID-CA06_L002_R1.fastq.gz	TestID-CA06_L002_R2.fastq.gz
TestID-CA12	Clade IV	Colombia	B11851	PRJNA470683	SAMN09111947		MiSeq v2	44	2945845	251	118.305	TestID-CA10_L001_R1.fastq.gz	TestID-CA10_L001_R2.fastq.gz
TestID-CA13	Clade I	Pakistan	B11116	PRJNA328792	SAMN05379588		HiSeq2500	43	5401860	251	216.939	TestID-CA23_L001_R1.fastq.gz	TestID-CA23_L001_R2.fastq.gz	TestID-CA23_L002_R1.fastq.gz	TestID-CA23_L002_R2.fastq.gz
TestID-CA14	Clade I	India	B11201	PRJNA328792	SAMN05379593		HiSeq2500	43	8018931	251	322.04	TestID-CA24_L001_R1.fastq.gz	TestID-CA24_L001_R2.fastq.gz	TestID-CA24_L002_R1.fastq.gz	TestID-CA24_L002_R2.fastq.gz
TestID-CA15	Clade III	South Africa	B11230	PRJNA328792	SAMN05379618		HiSeq2500	43	5145121	251	206.628	TestID-CA02_L001_R1.fastq.gz	TestID-CA02_L001_R2.fastq.gz	TestID-CA02_L002_R1.fastq.gz	TestID-CA02_L002_R2.fastq.gz
TestID-CA16	Clade IV	Venezuela	B11247	PRJNA328792	SAMN05379623		HiSeq2500	43	7405162	251	297.391	TestID-CA11_L001_R1.fastq.gz	TestID-CA11_L001_R2.fastq.gz	TestID-CA11_L002_R1.fastq.gz	TestID-CA11_L002_R2.fastq.gz
TestID-CA17	Clade I	NY020/USA	B12447	PRJNA493622	SAMN10139479	Same patient NY020, Isolate from Respiratory	HiSeq2500	43	2662100	251	106.91	TestID-CA25_L001_R1.fastq.gz	TestID-CA25_L001_R2.fastq.gz
TestID-CA18	Clade I	NY020/USA	B12448	PRJNA493622	SAMN10139478	Same patient NY020, Isolate from Axilla	HiSeq2500	43	2594427	251	104.192	TestID-CA26_L001_R1.fastq.gz	TestID-CA26_L001_R2.fastq.gz
TestID-CA19	Clade IV	Colombia	B11846	PRJNA470683	SAMN09111952		MiSeq v2	44	2613151	251	104.944	TestID-CA12_L001_R1.fastq.gz	TestID-CA12_L001_R2.fastq.gz
TestID-CA20	Clade I	Pakistan	B11112	PRJNA328792	SAMN05379584		HiSeq2500	43	6654962	251	267.263	TestID-CA27_L001_R1.fastq.gz	TestID-CA27_L001_R2.fastq.gz
TestID-CA21	Clade I	India	B11214	PRJNA328792	SAMN05379602		HiSeq2500	43	5394419	251	216.64	TestID-CA28_L001_R1.fastq.gz	TestID-CA28_L001_R2.fastq.gz	TestID-CA28_L002_R1.fastq.gz	TestID-CA28_L002_R2.fastq.gz
TestID-CA22	Clade II	Japan	B11220	PRJNA328792	SAMN05379608		HiSeq2500	43	7104509	251	285.317	TestID-CA07_L001_R1.fastq.gz	TestID-CA07_L001_R2.fastq.gz
TestID-CA23	Clade III	South Africa	B11225	PRJNA328792	SAMN05379613		HiSeq2500	43	5878445	251	236.078	TestID-CA03_L001_R1.fastq.gz	TestID-CA03_L001_R2.fastq.gz	TestID-CA03_L002_R1.fastq.gz	TestID-CA03_L002_R2.fastq.gz
TestID-CA24	Clade IV	Venezuela	B11244	PRJNA328792	SAMN05379620		HiSeq2500	43	6062787	251	243.482	TestID-CA13_L001_R1.fastq.gz	TestID-CA13_L001_R2.fastq.gz	TestID-CA13_L002_R1.fastq.gz	TestID-CA13_L002_R2.fastq.gz
TestID-CA25	Clade I	NY001/USA	B11861	PRJNA493622	SAMN16822047	same isolate as B12045, received from different collaborator	MiSeq v2	43	2978282	251	119.608	TestID-CA16_L001_R1.fastq.gz	TestID-CA16_L001_R2.fastq.gz	TestID-CA16_L002_R1.fastq.gz	TestID-CA16_L002_R2.fastq.gz
TestID-CA26	Clade I	NY001/USA	B12045	PRJNA493622	SAMN10139528	same isolate as B11861, received from different collaborator	MiSeq v2	42	1857349	251	74.5911	TestID-CA17_L001_R1.fastq.gz	TestID-CA17_L001_R2.fastq.gz	TestID-CA17_L002_R1.fastq.gz	TestID-CA17_L002_R2.fastq.gz
TestID-CA27	Clade I	NY002/USA	B11878	PRJNA493622	SAMN10139549		MiSeq v2	42	1592421	251	63.9516	TestID-CA29_L001_R1.fastq.gz	TestID-CA29_L001_R2.fastq.gz	TestID-CA29_L002_R1.fastq.gz	TestID-CA29_L002_R2.fastq.gz
TestID-CA28	Clade I	NY020/USA	B12445	PRJNA493622	SAMN10139481	Same patient NY020, Isolate from Nose	HiSeq2500	43	3541018	251	142.207	TestID-CA30_L001_R1.fastq.gz	TestID-CA30_L001_R2.fastq.gz
TestID-CA29	Clade I	NY020/USA	B12446	PRJNA493622	SAMN10139480	Same patient NY020, Isolate from Urine	HiSeq2500	43	3368837	251	135.292	TestID-CA31_L001_R1.fastq.gz	TestID-CA31_L001_R2.fastq.gz
TestID-CA30	Clade I	Pakistan	B8441	PRJNA328792	SAMN05379624	Reference genome (clade I)	MiSeq v2	42	2074574	251	83.3149	TestID-CA32_L001_R1.fastq.gz	TestID-CA32_L001_R2.fastq.gz
TestID-CA31	Clade IV	IL002/USA	B11842	PRJNA493622	SAMN10139552		MiSeq v2	43	2255187	251	90.5683	TestID-CA14_L001_R1.fastq.gz	TestID-CA14_L001_R2.fastq.gz	TestID-CA14_L002_R1.fastq.gz	TestID-CA14_L002_R2.fastq.gz
TestID-CA32	Clade I	MA003/USA	B13520	PRJNA493622	SAMN10139194		MiSeq v2	43	2060027	251	82.7307	TestID-CA33_L001_R1.fastq.gz	TestID-CA33_L001_R2.fastq.gz
TestID-CA33	Clade IV	IL001/USA	B11843	PRJNA493622	SAMN10139551		MiSeq v2	43	1705028	251	68.4739	TestID-CA15_L001_R1.fastq.gz	TestID-CA15_L001_R2.fastq.gz	TestID-CA15_L002_R1.fastq.gz	TestID-CA15_L002_R2.fastq.gz
TestID-CA34	Clade I	MA002/USA	B13519	PRJNA493622	SAMN10139195		MiSeq v2	43	1357811	251	54.5297	TestID-CA34_L001_R1.fastq.gz	TestID-CA34_L001_R2.fastq.gz
TestID-CA35	Clade I	NJ001/USA	B11858	PRJNA493622	SAMN10139550		MiSeq v2	43	1504006	251	60.4009	TestID-CA35_L001_R1.fastq.gz	TestID-CA35_L001_R2.fastq.gz
