# Supplementary material for: Comparing genomic variant identification protocols for Candida auris
Source: Microb Genom. 2023 Apr 12;9(4):mgen000979. doi: 10.1099/mgen.0.000979 (PMC10210944; doi:10.1099/mgen.0.000979)
Supplement: Supplementary material 3 [file mgen-9-979-s003.xlsx]

## Sheet: Table S2
Total SNPs	ds01-cfsan	ds02-gatk3	ds03-gatk3	ds04-gatk3	ds05-gatk3	ds06-gatk3	ds07-gatk4	ds08-gatk4	ds09-samtl	ds10-samtl	ds11-smtrm	ds12-pilon
Initial	223736	228820	223268	222172	223322	223110	237277	224100	202854	231765	239476	228137
Remove monomorphic & MNPs & InDels	223736	228820	223268	222172	223322	223110	237277	224100	202854	231765	239476	228121
Remove het sites	223736	228820	223268	222172	223322	223110	224812	220197	202854	216782	230151	228121
Remove * sites	223736	228820	222361	222172	222415	222170	224812	220197	202854	216782	230151	228121
Minimize VCF	223736	228820	222361	222172	222415	222170	224812	220197	202854	216782	230151	228121
Remove unused ALT alleles	223736	228820	221724	222152	221790	222170	224812	220197	202854	216782	230151	228121
